# Supplementary material for: Plant Feed Additives as Natural Alternatives to the Use of Synthetic Antioxidant Vitamins in Livestock Animal Products Yield, Quality, and Oxidative Status: A Review
Source: Antioxidants (Basel). 2021 May 14;10(5):780. doi: 10.3390/antiox10050780 (PMC8155892; doi:10.3390/antiox10050780)
Supplement: Supplementary file 1 [file antioxidants-10-00780-s001.zip]

Archive with 1 entries (1 files):
- antioxidants-1174850-supplementary.pdf
